# Supplementary material for: One-Step Synthesis of Bamboo Biochar for Efficiency Adsorption of Tetracycline: Characterization, Kinetics and Cost–Benefit Analysis
Source: Materials (Basel). 2026 Apr 5;19(7):1457. doi: 10.3390/ma19071457 (PMC13074597; doi:10.3390/ma19071457)
Supplement: Supplementary file 1 [file materials-19-01457-s001.zip]

Archive with 1 entries (1 files):
- materials-4219296-supplementary.pdf
